# Supplementary material for: Metabolite Biomarkers of Leishmania Antimony Resistance
Source: Cells. 2021 Apr 30;10(5):1063. doi: 10.3390/cells10051063 (PMC8146733; doi:10.3390/cells10051063)
Supplement: Supplementary file 1 [file cells-10-01063-s001.zip]

Archive with 1 entries (1 files):
- cells-1196572-supplementary.pdf
